# Supplementary material for: Direct intramolecular double cross-dehydrogentive-coupling (CDC) cyclization of N-(2-pyridyl)amidines under metal-free conditions
Source: RSC Adv. 2019 Dec 19;9(72):42172–82. doi: 10.1039/c9ra09265j (PMC9076575; doi:10.1039/c9ra09265j)
Supplement: RA-009-C9RA09265J-s002 [file RA-009-C9RA09265J-s002.cif]

# Electronic Supplementary Material (ESI) for RSC Advances.
# This journal is © The Royal Society of Chemistry 2019

####################################################################### 
# 
# This file contains crystal structure data downloaded from the 
# Cambridge Structural Database (CSD) hosted by the Cambridge 
# Crystallographic Data Centre (CCDC).
# 
# Full information about CCDC data access policies and citation 
# guidelines are available at http://www.ccdc.cam.ac.uk/access/V1 
# 
# Audit and citation data items may have been added by the CCDC. 
# Please retain this information to preserve the provenance of 
# this file and to allow appropriate attribution of the data. 
# 
#######################################################################

data_t_a
_database_code_depnum_ccdc_archive 'CCDC 1883380'
loop_
_audit_author_name
_audit_author_address
'Qihui Sun'
;Shanghai Insititute of Technology
China
;
_audit_update_record             
;
2018-12-05 deposited with the CCDC.	2019-12-09 downloaded from the CCDC.
;

_audit_creation_method           SHELXL-2014/7
_shelx_SHELXL_version_number     2014/7
_chemical_name_systematic        ?
_chemical_name_common            ?
_chemical_melting_point          ?
_chemical_formula_moiety         'C21 H17 Br2 N3 O2 S'
_chemical_formula_sum            'C21 H17 Br2 N3 O2 S'
_chemical_formula_weight         535.26

loop_
_atom_type_symbol
_atom_type_description
_atom_type_scat_dispersion_real
_atom_type_scat_dispersion_imag
_atom_type_scat_source
C C 0.0181 0.0091 'International Tables Vol C Tables 4.2.6.8 and 6.1.1.4'
H H 0.0000 0.0000 'International Tables Vol C Tables 4.2.6.8 and 6.1.1.4'
N N 0.0311 0.0180 'International Tables Vol C Tables 4.2.6.8 and 6.1.1.4'
O O 0.0492 0.0322 'International Tables Vol C Tables 4.2.6.8 and 6.1.1.4'
S S 0.3331 0.5567 'International Tables Vol C Tables 4.2.6.8 and 6.1.1.4'
Br Br -0.6763 1.2805 'International Tables Vol C Tables 4.2.6.8 and 6.1.1.4'

_space_group_crystal_system      triclinic
_space_group_IT_number           2
_space_group_name_H-M_alt        'P -1'
_space_group_name_Hall           '-P 1'

_shelx_space_group_comment       
;
The symmetry employed for this shelxl refinement is uniquely defined
by the following loop, which should always be used as a source of
symmetry information in preference to the above space-group names.
They are only intended as comments.
;

loop_
_space_group_symop_operation_xyz
'x, y, z'
'-x, -y, -z'

_cell_length_a                   9.1771(17)
_cell_length_b                   10.3269(14)
_cell_length_c                   11.3080(12)
_cell_angle_alpha                81.303(13)
_cell_angle_beta                 83.590(15)
_cell_angle_gamma                74.781(11)
_cell_volume                     1019.3(3)
_cell_formula_units_Z            2
_cell_measurement_temperature    173(2)
_cell_measurement_reflns_used    9982
_cell_measurement_theta_min      3.96
_cell_measurement_theta_max      68.32

_exptl_crystal_description       block
_exptl_crystal_colour            colorless
_exptl_crystal_density_meas      ?
_exptl_crystal_density_method    ?
_exptl_crystal_density_diffrn    1.744
_exptl_crystal_F_000             532
_exptl_transmission_factor_min   0.6376
_exptl_transmission_factor_max   0.7531
_exptl_crystal_size_max          0.200
_exptl_crystal_size_mid          0.200
_exptl_crystal_size_min          0.200
_exptl_absorpt_coefficient_mu    6.200
_shelx_estimated_absorpt_T_min   0.370
_shelx_estimated_absorpt_T_max   0.370
_exptl_absorpt_correction_type   ?
_exptl_absorpt_correction_T_min  ?
_exptl_absorpt_correction_T_max  ?
_exptl_absorpt_process_details   ?
_exptl_absorpt_special_details   ?
_diffrn_ambient_temperature      173(2)
_diffrn_radiation_wavelength     1.54178
_diffrn_radiation_type           CuK\a
_diffrn_source                   ?
_diffrn_measurement_device_type  'Bruker APEX-II CCD'
_diffrn_measurement_method       '\f and \w scans'
_diffrn_detector_area_resol_mean ?
_diffrn_reflns_number            20875
_diffrn_reflns_av_unetI/netI     0.0133
_diffrn_reflns_av_R_equivalents  0.0204
_diffrn_reflns_limit_h_min       -11
_diffrn_reflns_limit_h_max       11
_diffrn_reflns_limit_k_min       -12
_diffrn_reflns_limit_k_max       12
_diffrn_reflns_limit_l_min       -13
_diffrn_reflns_limit_l_max       13
_diffrn_reflns_theta_min         3.966
_diffrn_reflns_theta_max         68.342
_diffrn_reflns_theta_full        67.679
_diffrn_measured_fraction_theta_max 0.996
_diffrn_measured_fraction_theta_full 0.998
_diffrn_reflns_Laue_measured_fraction_max 0.996
_diffrn_reflns_Laue_measured_fraction_full 0.998
_diffrn_reflns_point_group_measured_fraction_max 0.996
_diffrn_reflns_point_group_measured_fraction_full 0.998
_reflns_number_total             3728
_reflns_number_gt                3515
_reflns_threshold_expression     'I > 2\s(I)'
_reflns_Friedel_coverage         0.000
_reflns_Friedel_fraction_max     .
_reflns_Friedel_fraction_full    .

_reflns_special_details          
;
 Reflections were merged by SHELXL according to the crystal
 class for the calculation of statistics and refinement.
 
 _reflns_Friedel_fraction is defined as the number of unique
 Friedel pairs measured divided by the number that would be
 possible theoretically, ignoring centric projections and
 systematic absences.
;

_computing_data_collection       ?
_computing_cell_refinement       ?
_computing_data_reduction        ?
_computing_structure_solution    ?
_computing_structure_refinement  'SHELXL-2014/7 (Sheldrick, 2014)'
_computing_molecular_graphics    ?
_computing_publication_material  ?
_refine_special_details          ?
_refine_ls_structure_factor_coef Fsqd
_refine_ls_matrix_type           full
_refine_ls_weighting_scheme      calc
_refine_ls_weighting_details     
'w=1/[\s^2^(Fo^2^)+(0.0640P)^2^+1.1327P] where P=(Fo^2^+2Fc^2^)/3'
_atom_sites_solution_primary     ?
_atom_sites_solution_secondary   ?
_atom_sites_solution_hydrogens   geom
_refine_ls_hydrogen_treatment    constr
_refine_ls_extinction_method     'SHELXL-2014/7 (Sheldrick 2014'
_refine_ls_extinction_coef       0.0009(3)
_refine_ls_extinction_expression Fc^*^=kFc[1+0.001xFc^2^\l^3^/sin(2\q)]^-1/4^
_refine_ls_number_reflns         3728
_refine_ls_number_parameters     264
_refine_ls_number_restraints     0
_refine_ls_R_factor_all          0.0309
_refine_ls_R_factor_gt           0.0294
_refine_ls_wR_factor_ref         0.0972
_refine_ls_wR_factor_gt          0.0955
_refine_ls_goodness_of_fit_ref   1.070
_refine_ls_restrained_S_all      1.070
_refine_ls_shift/su_max          0.001
_refine_ls_shift/su_mean         0.000

loop_
_atom_site_label
_atom_site_type_symbol
_atom_site_fract_x
_atom_site_fract_y
_atom_site_fract_z
_atom_site_U_iso_or_equiv
_atom_site_adp_type
_atom_site_occupancy
_atom_site_site_symmetry_order
_atom_site_calc_flag
_atom_site_refinement_flags_posn
_atom_site_refinement_flags_adp
_atom_site_refinement_flags_occupancy
_atom_site_disorder_assembly
_atom_site_disorder_group
C1 C 0.7131(3) 0.5583(3) 0.5316(2) 0.0235(5) Uani 1 1 d . . . . .
Br1 Br 0.55785(4) 0.94159(3) 0.74413(3) 0.03302(14) Uani 1 1 d . . . . .
O1 O 0.4406(2) 0.33387(19) 0.96101(16) 0.0252(4) Uani 1 1 d . . . . .
S1 S 0.52928(7) 0.33727(6) 0.84703(5) 0.01836(16) Uani 1 1 d . . . . .
N1 N 0.6482(2) 0.6900(2) 0.54934(18) 0.0189(4) Uani 1 1 d . . . . .
C2 C 0.8187(4) 0.5338(3) 0.4324(3) 0.0345(7) Uani 1 1 d . . . . .
H2 H 0.8634 0.4440 0.4152 0.041 Uiso 1 1 calc R U . . .
Br2 Br 0.81495(3) 0.66927(3) 0.77247(3) 0.03395(14) Uani 1 1 d . . . . .
O2 O 0.5031(2) 0.25741(18) 0.76077(16) 0.0244(4) Uani 1 1 d . . . . .
N2 N 0.6682(3) 0.4658(2) 0.61612(19) 0.0235(5) Uani 1 1 d . . . . .
N3 N 0.5013(2) 0.4969(2) 0.79613(18) 0.0187(4) Uani 1 1 d . . . . .
C3 C 0.8557(4) 0.6415(3) 0.3609(3) 0.0363(7) Uani 1 1 d . . . . .
H3 H 0.9286 0.6259 0.2947 0.044 Uiso 1 1 calc R U . . .
C7 C 0.5457(3) 0.6911(2) 0.6595(2) 0.0166(5) Uani 1 1 d . . . . .
C6 C 0.5718(3) 0.5357(2) 0.6956(2) 0.0175(5) Uani 1 1 d . . . . .
C5 C 0.6830(3) 0.7973(3) 0.4781(2) 0.0236(5) Uani 1 1 d . . . . .
H5 H 0.6346 0.8870 0.4939 0.028 Uiso 1 1 calc R U . . .
C4 C 0.7878(3) 0.7750(3) 0.3838(3) 0.0312(6) Uani 1 1 d . . . . .
H4 H 0.8150 0.8490 0.3338 0.037 Uiso 1 1 calc R U . . .
C9 C 0.3333(3) 0.7859(3) 0.5213(2) 0.0227(5) Uani 1 1 d . . . . .
H9 H 0.4050 0.7738 0.4539 0.027 Uiso 1 1 calc R U . . .
C8 C 0.3811(3) 0.7552(2) 0.6368(2) 0.0176(5) Uani 1 1 d . . . . .
C10 C 0.1794(3) 0.8345(3) 0.5053(3) 0.0299(6) Uani 1 1 d . . . . .
H10 H 0.1465 0.8562 0.4263 0.036 Uiso 1 1 calc R U . . .
C11 C 0.0738(3) 0.8519(3) 0.6022(3) 0.0288(6) Uani 1 1 d . . . . .
H11 H -0.0308 0.8857 0.5900 0.035 Uiso 1 1 calc R U . . .
C12 C 0.1214(3) 0.8195(3) 0.7178(3) 0.0258(6) Uani 1 1 d . . . . .
H12 H 0.0489 0.8300 0.7848 0.031 Uiso 1 1 calc R U . . .
C13 C 0.2737(3) 0.7720(3) 0.7357(2) 0.0217(5) Uani 1 1 d . . . . .
H13 H 0.3059 0.7508 0.8149 0.026 Uiso 1 1 calc R U . . .
C14 C 0.6013(3) 0.7466(2) 0.7602(2) 0.0191(5) Uani 1 1 d . . . . .
H14 H 0.5481 0.7162 0.8374 0.023 Uiso 1 1 calc R U . . .
C15 C 0.7217(3) 0.2835(2) 0.8774(2) 0.0194(5) Uani 1 1 d . . . . .
C16 C 0.7808(3) 0.3566(3) 0.9453(2) 0.0245(5) Uani 1 1 d . . . . .
H16 H 0.7182 0.4355 0.9752 0.029 Uiso 1 1 calc R U . . .
C17 C 0.9318(3) 0.3129(3) 0.9688(2) 0.0269(6) Uani 1 1 d . . . . .
H17 H 0.9728 0.3639 1.0136 0.032 Uiso 1 1 calc R U . . .
C18 C 1.0255(3) 0.1955(3) 0.9282(2) 0.0260(6) Uani 1 1 d . . . . .
C19 C 0.9624(3) 0.1231(3) 0.8624(3) 0.0277(6) Uani 1 1 d . . . . .
H19 H 1.0236 0.0419 0.8355 0.033 Uiso 1 1 calc R U . . .
C20 C 0.8132(3) 0.1666(3) 0.8355(2) 0.0248(5) Uani 1 1 d . . . . .
H20 H 0.7730 0.1172 0.7886 0.030 Uiso 1 1 calc R U . . .
C21 C 1.1895(3) 0.1475(3) 0.9536(3) 0.0358(7) Uani 1 1 d . . . . .
H21A H 1.2331 0.0596 0.9248 0.054 Uiso 1 1 calc R U . . .
H21B H 1.1983 0.1385 1.0402 0.054 Uiso 1 1 calc R U . . .
H21C H 1.2443 0.2132 0.9123 0.054 Uiso 1 1 calc R U . . .

loop_
_atom_site_aniso_label
_atom_site_aniso_U_11
_atom_site_aniso_U_22
_atom_site_aniso_U_33
_atom_site_aniso_U_23
_atom_site_aniso_U_13
_atom_site_aniso_U_12
C1 0.0271(13) 0.0226(13) 0.0178(12) -0.0016(10) 0.0031(10) -0.0036(10)
Br1 0.0435(2) 0.02395(19) 0.0346(2) -0.00208(13) -0.00746(14) -0.01280(14)
O1 0.0315(10) 0.0278(10) 0.0165(9) 0.0010(7) 0.0064(7) -0.0132(8)
S1 0.0257(3) 0.0172(3) 0.0134(3) 0.0001(2) 0.0010(2) -0.0097(2)
N1 0.0219(10) 0.0202(10) 0.0139(10) 0.0011(8) 0.0019(8) -0.0070(8)
C2 0.0394(16) 0.0303(15) 0.0266(15) -0.0032(12) 0.0122(12) -0.0027(13)
Br2 0.02753(19) 0.0411(2) 0.0348(2) -0.00250(14) -0.00635(12) -0.01098(14)
O2 0.0337(10) 0.0227(9) 0.0211(9) -0.0043(7) -0.0038(7) -0.0129(8)
N2 0.0312(12) 0.0184(10) 0.0186(10) -0.0015(8) 0.0046(9) -0.0054(9)
N3 0.0245(11) 0.0162(10) 0.0155(10) 0.0002(8) -0.0004(8) -0.0071(8)
C3 0.0370(16) 0.0390(17) 0.0251(14) 0.0017(12) 0.0141(12) -0.0059(13)
C7 0.0212(12) 0.0156(11) 0.0127(11) 0.0011(9) 0.0009(9) -0.0064(9)
C6 0.0223(12) 0.0156(11) 0.0156(11) -0.0003(9) -0.0021(9) -0.0072(9)
C5 0.0269(13) 0.0231(13) 0.0196(12) 0.0031(10) -0.0010(10) -0.0078(10)
C4 0.0328(15) 0.0344(15) 0.0236(14) 0.0071(11) 0.0042(11) -0.0119(12)
C9 0.0286(13) 0.0232(13) 0.0160(12) 0.0003(10) -0.0013(10) -0.0074(10)
C8 0.0217(12) 0.0148(11) 0.0171(12) -0.0028(9) -0.0009(9) -0.0057(9)
C10 0.0323(15) 0.0326(15) 0.0237(14) 0.0042(11) -0.0097(11) -0.0076(12)
C11 0.0236(13) 0.0256(13) 0.0358(15) 0.0010(11) -0.0073(11) -0.0046(11)
C12 0.0257(13) 0.0236(13) 0.0281(14) -0.0052(11) 0.0039(11) -0.0076(11)
C13 0.0246(13) 0.0251(13) 0.0162(12) -0.0036(10) -0.0004(10) -0.0074(10)
C14 0.0218(12) 0.0174(11) 0.0189(12) -0.0013(9) -0.0026(9) -0.0064(9)
C15 0.0258(12) 0.0189(12) 0.0137(11) 0.0011(9) 0.0000(9) -0.0081(10)
C16 0.0344(14) 0.0218(13) 0.0176(12) -0.0032(10) -0.0031(10) -0.0071(11)
C17 0.0353(15) 0.0280(14) 0.0205(13) -0.0023(11) -0.0054(11) -0.0127(12)
C18 0.0286(14) 0.0291(14) 0.0191(12) 0.0047(10) 0.0007(10) -0.0108(11)
C19 0.0310(14) 0.0227(13) 0.0279(14) -0.0053(11) 0.0053(11) -0.0060(11)
C20 0.0332(14) 0.0202(12) 0.0229(13) -0.0049(10) 0.0024(11) -0.0108(11)
C21 0.0282(15) 0.0425(17) 0.0357(16) 0.0015(13) -0.0025(12) -0.0106(13)

_geom_special_details            
;
 All esds (except the esd in the dihedral angle between two l.s. planes)
 are estimated using the full covariance matrix.  The cell esds are taken
 into account individually in the estimation of esds in distances, angles
 and torsion angles; correlations between esds in cell parameters are only
 used when they are defined by crystal symmetry.  An approximate (isotropic)
 treatment of cell esds is used for estimating esds involving l.s. planes.
;

loop_
_geom_bond_atom_site_label_1
_geom_bond_atom_site_label_2
_geom_bond_distance
_geom_bond_site_symmetry_2
_geom_bond_publ_flag
C1 N2 1.356(3) . ?
C1 N1 1.369(3) . ?
C1 C2 1.406(4) . ?
Br1 C14 1.932(2) . ?
O1 S1 1.4463(18) . ?
S1 O2 1.4451(18) . ?
S1 N3 1.624(2) . ?
S1 C15 1.763(3) . ?
N1 C5 1.356(3) . ?
N1 C7 1.475(3) . ?
C2 C3 1.369(4) . ?
C2 H2 0.9500 . ?
Br2 C14 1.925(2) . ?
N2 C6 1.339(3) . ?
N3 C6 1.306(3) . ?
C3 C4 1.406(4) . ?
C3 H3 0.9500 . ?
C7 C8 1.515(3) . ?
C7 C14 1.538(3) . ?
C7 C6 1.556(3) . ?
C5 C4 1.359(4) . ?
C5 H5 0.9500 . ?
C4 H4 0.9500 . ?
C9 C8 1.389(4) . ?
C9 C10 1.392(4) . ?
C9 H9 0.9500 . ?
C8 C13 1.405(3) . ?
C10 C11 1.380(4) . ?
C10 H10 0.9500 . ?
C11 C12 1.389(4) . ?
C11 H11 0.9500 . ?
C12 C13 1.382(4) . ?
C12 H12 0.9500 . ?
C13 H13 0.9500 . ?
C14 H14 1.0000 . ?
C15 C16 1.392(4) . ?
C15 C20 1.392(4) . ?
C16 C17 1.382(4) . ?
C16 H16 0.9500 . ?
C17 C18 1.397(4) . ?
C17 H17 0.9500 . ?
C18 C19 1.393(4) . ?
C18 C21 1.502(4) . ?
C19 C20 1.378(4) . ?
C19 H19 0.9500 . ?
C20 H20 0.9500 . ?
C21 H21A 0.9800 . ?
C21 H21B 0.9800 . ?
C21 H21C 0.9800 . ?

loop_
_geom_angle_atom_site_label_1
_geom_angle_atom_site_label_2
_geom_angle_atom_site_label_3
_geom_angle
_geom_angle_site_symmetry_1
_geom_angle_site_symmetry_3
_geom_angle_publ_flag
N2 C1 N1 114.3(2) . . ?
N2 C1 C2 127.7(2) . . ?
N1 C1 C2 118.0(2) . . ?
O2 S1 O1 117.23(11) . . ?
O2 S1 N3 112.88(11) . . ?
O1 S1 N3 104.82(11) . . ?
O2 S1 C15 108.55(12) . . ?
O1 S1 C15 107.31(11) . . ?
N3 S1 C15 105.29(11) . . ?
C5 N1 C1 123.5(2) . . ?
C5 N1 C7 127.9(2) . . ?
C1 N1 C7 108.51(19) . . ?
C3 C2 C1 118.8(3) . . ?
C3 C2 H2 120.6 . . ?
C1 C2 H2 120.6 . . ?
C6 N2 C1 106.5(2) . . ?
C6 N3 S1 120.42(18) . . ?
C2 C3 C4 121.1(3) . . ?
C2 C3 H3 119.4 . . ?
C4 C3 H3 119.4 . . ?
N1 C7 C8 113.28(19) . . ?
N1 C7 C14 112.46(19) . . ?
C8 C7 C14 113.75(19) . . ?
N1 C7 C6 98.76(18) . . ?
C8 C7 C6 110.42(19) . . ?
C14 C7 C6 106.95(19) . . ?
N3 C6 N2 131.9(2) . . ?
N3 C6 C7 116.3(2) . . ?
N2 C6 C7 111.8(2) . . ?
N1 C5 C4 119.1(3) . . ?
N1 C5 H5 120.4 . . ?
C4 C5 H5 120.4 . . ?
C5 C4 C3 119.4(3) . . ?
C5 C4 H4 120.3 . . ?
C3 C4 H4 120.3 . . ?
C8 C9 C10 119.3(2) . . ?
C8 C9 H9 120.3 . . ?
C10 C9 H9 120.3 . . ?
C9 C8 C13 119.7(2) . . ?
C9 C8 C7 121.4(2) . . ?
C13 C8 C7 118.7(2) . . ?
C11 C10 C9 121.1(2) . . ?
C11 C10 H10 119.5 . . ?
C9 C10 H10 119.5 . . ?
C10 C11 C12 119.7(3) . . ?
C10 C11 H11 120.2 . . ?
C12 C11 H11 120.2 . . ?
C13 C12 C11 120.2(2) . . ?
C13 C12 H12 119.9 . . ?
C11 C12 H12 119.9 . . ?
C12 C13 C8 120.1(2) . . ?
C12 C13 H13 120.0 . . ?
C8 C13 H13 120.0 . . ?
C7 C14 Br2 110.18(16) . . ?
C7 C14 Br1 114.27(16) . . ?
Br2 C14 Br1 110.09(12) . . ?
C7 C14 H14 107.3 . . ?
Br2 C14 H14 107.3 . . ?
Br1 C14 H14 107.3 . . ?
C16 C15 C20 120.2(2) . . ?
C16 C15 S1 119.8(2) . . ?
C20 C15 S1 119.9(2) . . ?
C17 C16 C15 119.2(2) . . ?
C17 C16 H16 120.4 . . ?
C15 C16 H16 120.4 . . ?
C16 C17 C18 121.5(3) . . ?
C16 C17 H17 119.2 . . ?
C18 C17 H17 119.2 . . ?
C19 C18 C17 118.0(3) . . ?
C19 C18 C21 120.3(3) . . ?
C17 C18 C21 121.8(3) . . ?
C20 C19 C18 121.4(3) . . ?
C20 C19 H19 119.3 . . ?
C18 C19 H19 119.3 . . ?
C19 C20 C15 119.6(2) . . ?
C19 C20 H20 120.2 . . ?
C15 C20 H20 120.2 . . ?
C18 C21 H21A 109.5 . . ?
C18 C21 H21B 109.5 . . ?
H21A C21 H21B 109.5 . . ?
C18 C21 H21C 109.5 . . ?
H21A C21 H21C 109.5 . . ?
H21B C21 H21C 109.5 . . ?

loop_
_geom_torsion_atom_site_label_1
_geom_torsion_atom_site_label_2
_geom_torsion_atom_site_label_3
_geom_torsion_atom_site_label_4
_geom_torsion
_geom_torsion_site_symmetry_1
_geom_torsion_site_symmetry_2
_geom_torsion_site_symmetry_3
_geom_torsion_site_symmetry_4
_geom_torsion_publ_flag
N2 C1 N1 C5 177.0(2) . . . . ?
C2 C1 N1 C5 -1.6(4) . . . . ?
N2 C1 N1 C7 0.2(3) . . . . ?
C2 C1 N1 C7 -178.4(2) . . . . ?
N2 C1 C2 C3 -176.1(3) . . . . ?
N1 C1 C2 C3 2.4(5) . . . . ?
N1 C1 N2 C6 -1.2(3) . . . . ?
C2 C1 N2 C6 177.3(3) . . . . ?
O2 S1 N3 C6 -54.4(2) . . . . ?
O1 S1 N3 C6 176.9(2) . . . . ?
C15 S1 N3 C6 63.8(2) . . . . ?
C1 C2 C3 C4 -1.4(5) . . . . ?
C5 N1 C7 C8 67.3(3) . . . . ?
C1 N1 C7 C8 -116.1(2) . . . . ?
C5 N1 C7 C14 -63.4(3) . . . . ?
C1 N1 C7 C14 113.2(2) . . . . ?
C5 N1 C7 C6 -175.9(2) . . . . ?
C1 N1 C7 C6 0.7(2) . . . . ?
S1 N3 C6 N2 2.3(4) . . . . ?
S1 N3 C6 C7 -175.83(16) . . . . ?
C1 N2 C6 N3 -176.6(3) . . . . ?
C1 N2 C6 C7 1.6(3) . . . . ?
N1 C7 C6 N3 177.1(2) . . . . ?
C8 C7 C6 N3 -64.0(3) . . . . ?
C14 C7 C6 N3 60.3(3) . . . . ?
N1 C7 C6 N2 -1.4(3) . . . . ?
C8 C7 C6 N2 117.5(2) . . . . ?
C14 C7 C6 N2 -118.3(2) . . . . ?
C1 N1 C5 C4 -0.2(4) . . . . ?
C7 N1 C5 C4 176.0(3) . . . . ?
N1 C5 C4 C3 1.2(4) . . . . ?
C2 C3 C4 C5 -0.4(5) . . . . ?
C10 C9 C8 C13 0.7(4) . . . . ?
C10 C9 C8 C7 174.9(2) . . . . ?
N1 C7 C8 C9 10.8(3) . . . . ?
C14 C7 C8 C9 140.8(2) . . . . ?
C6 C7 C8 C9 -98.9(3) . . . . ?
N1 C7 C8 C13 -175.0(2) . . . . ?
C14 C7 C8 C13 -45.0(3) . . . . ?
C6 C7 C8 C13 75.3(3) . . . . ?
C8 C9 C10 C11 -0.4(4) . . . . ?
C9 C10 C11 C12 -0.4(4) . . . . ?
C10 C11 C12 C13 0.9(4) . . . . ?
C11 C12 C13 C8 -0.6(4) . . . . ?
C9 C8 C13 C12 -0.2(4) . . . . ?
C7 C8 C13 C12 -174.5(2) . . . . ?
N1 C7 C14 Br2 -44.9(2) . . . . ?
C8 C7 C14 Br2 -175.34(15) . . . . ?
C6 C7 C14 Br2 62.5(2) . . . . ?
N1 C7 C14 Br1 79.7(2) . . . . ?
C8 C7 C14 Br1 -50.8(2) . . . . ?
C6 C7 C14 Br1 -172.98(15) . . . . ?
O2 S1 C15 C16 171.26(19) . . . . ?
O1 S1 C15 C16 -61.1(2) . . . . ?
N3 S1 C15 C16 50.1(2) . . . . ?
O2 S1 C15 C20 -10.0(2) . . . . ?
O1 S1 C15 C20 117.6(2) . . . . ?
N3 S1 C15 C20 -131.1(2) . . . . ?
C20 C15 C16 C17 1.0(4) . . . . ?
S1 C15 C16 C17 179.8(2) . . . . ?
C15 C16 C17 C18 -1.4(4) . . . . ?
C16 C17 C18 C19 0.2(4) . . . . ?
C16 C17 C18 C21 -179.9(3) . . . . ?
C17 C18 C19 C20 1.4(4) . . . . ?
C21 C18 C19 C20 -178.5(3) . . . . ?
C18 C19 C20 C15 -1.8(4) . . . . ?
C16 C15 C20 C19 0.5(4) . . . . ?
S1 C15 C20 C19 -178.2(2) . . . . ?

_refine_diff_density_max         0.630
_refine_diff_density_min         -0.658
_refine_diff_density_rms         0.088

_shelx_res_file                  
;

    t_a.res created by SHELXL-2014/7


TITL t_a.res in P-1
REM Old TITL t in P-1
REM SHELXT solution in P-1
REM R1 0.191,  Rweak 0.010,  Alpha 0.044,  Orientation as input
REM Formula found by SHELXT:  C21 N3 O2 S3
CELL  1.54178   9.1771  10.3269  11.3080   81.303   83.590   74.781
ZERR  2.000   0.0017   0.0014   0.0012    0.013    0.015    0.011
LATT  1
SFAC C H N O S Br
UNIT 42 34 6 4 2 4
TEMP -100.140
L.S. 10
acta
size 0.20 0.20 0.20
conf
BOND $H
LIST 6
FMAP 2
PLAN 20
WGHT    0.064000    1.132700
EXTI    0.000852
FVAR       0.64927
C1    1    0.713123    0.558328    0.531642    11.00000    0.02706    0.02262 =
         0.01781   -0.00155    0.00312   -0.00359
BR1   6    0.557846    0.941587    0.744134    11.00000    0.04354    0.02395 =
         0.03459   -0.00208   -0.00746   -0.01280
O1    4    0.440629    0.333867    0.961010    11.00000    0.03151    0.02783 =
         0.01648    0.00095    0.00645   -0.01321
S1    5    0.529280    0.337268    0.847025    11.00000    0.02567    0.01724 =
         0.01336    0.00013    0.00103   -0.00968
N1    3    0.648224    0.689991    0.549342    11.00000    0.02189    0.02020 =
         0.01386    0.00105    0.00188   -0.00702
C2    1    0.818659    0.533776    0.432366    11.00000    0.03944    0.03028 =
         0.02663   -0.00315    0.01225   -0.00266
AFIX  43
H2    2    0.863417    0.444001    0.415214    11.00000   -1.20000
AFIX   0
BR2   6    0.814946    0.669274    0.772468    11.00000    0.02753    0.04106 =
         0.03484   -0.00250   -0.00635   -0.01098
O2    4    0.503142    0.257406    0.760772    11.00000    0.03374    0.02266 =
         0.02112   -0.00433   -0.00383   -0.01288
N2    3    0.668204    0.465832    0.616120    11.00000    0.03122    0.01839 =
         0.01860   -0.00154    0.00457   -0.00537
N3    3    0.501281    0.496905    0.796130    11.00000    0.02453    0.01618 =
         0.01549    0.00020   -0.00045   -0.00707
C3    1    0.855746    0.641550    0.360884    11.00000    0.03696    0.03896 =
         0.02510    0.00166    0.01412   -0.00594
AFIX  43
H3    2    0.928639    0.625878    0.294656    11.00000   -1.20000
AFIX   0
C7    1    0.545680    0.691143    0.659513    11.00000    0.02122    0.01558 =
         0.01270    0.00109    0.00086   -0.00644
C6    1    0.571820    0.535706    0.695595    11.00000    0.02231    0.01562 =
         0.01556   -0.00032   -0.00212   -0.00723
C5    1    0.682953    0.797332    0.478086    11.00000    0.02689    0.02312 =
         0.01961    0.00306   -0.00097   -0.00783
AFIX  43
H5    2    0.634579    0.886970    0.493897    11.00000   -1.20000
AFIX   0
C4    1    0.787845    0.775047    0.383765    11.00000    0.03275    0.03437 =
         0.02355    0.00708    0.00416   -0.01192
AFIX  43
H4    2    0.815043    0.848951    0.333759    11.00000   -1.20000
AFIX   0
C9    1    0.333322    0.785879    0.521289    11.00000    0.02855    0.02318 =
         0.01598    0.00035   -0.00126   -0.00740
AFIX  43
H9    2    0.404960    0.773792    0.453889    11.00000   -1.20000
AFIX   0
C8    1    0.381109    0.755154    0.636846    11.00000    0.02170    0.01477 =
         0.01711   -0.00280   -0.00092   -0.00570
C10   1    0.179435    0.834545    0.505279    11.00000    0.03230    0.03264 =
         0.02368    0.00420   -0.00965   -0.00763
AFIX  43
H10   2    0.146546    0.856200    0.426329    11.00000   -1.20000
AFIX   0
C11   1    0.073849    0.851851    0.602248    11.00000    0.02364    0.02565 =
         0.03577    0.00102   -0.00727   -0.00458
AFIX  43
H11   2   -0.030797    0.885735    0.590005    11.00000   -1.20000
AFIX   0
C12   1    0.121361    0.819478    0.717816    11.00000    0.02569    0.02362 =
         0.02814   -0.00525    0.00388   -0.00755
AFIX  43
H12   2    0.048885    0.829978    0.784808    11.00000   -1.20000
AFIX   0
C13   1    0.273713    0.772043    0.735684    11.00000    0.02461    0.02506 =
         0.01620   -0.00358   -0.00039   -0.00736
AFIX  43
H13   2    0.305864    0.750832    0.814866    11.00000   -1.20000
AFIX   0
C14   1    0.601339    0.746560    0.760240    11.00000    0.02181    0.01739 =
         0.01888   -0.00125   -0.00264   -0.00641
AFIX  13
H14   2    0.548149    0.716186    0.837373    11.00000   -1.20000
AFIX   0
C15   1    0.721676    0.283474    0.877427    11.00000    0.02582    0.01887 =
         0.01371    0.00105    0.00002   -0.00808
C16   1    0.780834    0.356576    0.945317    11.00000    0.03444    0.02181 =
         0.01762   -0.00316   -0.00306   -0.00705
AFIX  43
H16   2    0.718222    0.435510    0.975160    11.00000   -1.20000
AFIX   0
C17   1    0.931790    0.312932    0.968789    11.00000    0.03528    0.02801 =
         0.02055   -0.00228   -0.00543   -0.01271
AFIX  43
H17   2    0.972784    0.363944    1.013554    11.00000   -1.20000
AFIX   0
C18   1    1.025486    0.195549    0.928217    11.00000    0.02857    0.02911 =
         0.01915    0.00467    0.00072   -0.01078
C19   1    0.962438    0.123093    0.862420    11.00000    0.03098    0.02268 =
         0.02785   -0.00531    0.00533   -0.00600
AFIX  43
H19   2    1.023643    0.041920    0.835517    11.00000   -1.20000
AFIX   0
C20   1    0.813186    0.166613    0.835503    11.00000    0.03318    0.02017 =
         0.02292   -0.00490    0.00242   -0.01083
AFIX  43
H20   2    0.772976    0.117165    0.788618    11.00000   -1.20000
AFIX   0
C21   1    1.189522    0.147548    0.953594    11.00000    0.02818    0.04249 =
         0.03574    0.00146   -0.00253   -0.01058
AFIX 137
H21A  2    1.233066    0.059586    0.924829    11.00000   -1.50000
H21B  2    1.198279    0.138549    1.040203    11.00000   -1.50000
H21C  2    1.244251    0.213189    0.912309    11.00000   -1.50000
AFIX   0
HKLF 4

REM  t_a.res in P-1
REM R1 =  0.0294 for    3515 Fo > 4sig(Fo)  and  0.0309 for all    3728 data
REM    264 parameters refined using      0 restraints

END

WGHT      0.0606      1.2533

REM Highest difference peak  0.630,  deepest hole -0.658,  1-sigma level  0.088
Q1    1   0.5179  0.3003  0.8067  11.00000  0.05    0.63
Q2    1   0.5235  0.3783  0.8286  11.00000  0.05    0.54
Q3    1   0.4844  0.3347  0.9025  11.00000  0.05    0.53
Q4    1   0.5894  0.3164  0.8540  11.00000  0.05    0.50
Q5    1   0.5541  0.6208  0.6770  11.00000  0.05    0.48
Q6    1   0.6045  0.6936  0.5912  11.00000  0.05    0.43
Q7    1   0.6779  0.6294  0.5394  11.00000  0.05    0.43
Q8    1   0.5736  0.7211  0.7040  11.00000  0.05    0.42
Q9    1   0.7703  0.2228  0.8555  11.00000  0.05    0.41
Q10   1   0.3328  0.7616  0.6852  11.00000  0.05    0.41
Q11   1   0.7544  0.3221  0.9044  11.00000  0.05    0.40
Q12   1   0.3528  0.7631  0.5761  11.00000  0.05    0.40
Q13   1   0.6700  0.7351  0.5200  11.00000  0.05    0.38
Q14   1   0.7554  0.5439  0.4745  11.00000  0.05    0.38
Q15   1   0.9937  0.1711  0.8874  11.00000  0.05    0.38
Q16   1   0.9767  0.2581  0.9421  11.00000  0.05    0.38
Q17   1   0.2650  0.8023  0.5186  11.00000  0.05    0.36
Q18   1   0.6193  0.4949  0.6489  11.00000  0.05    0.36
Q19   1   0.6902  0.5084  0.5825  11.00000  0.05    0.35
Q20   1   0.1099  0.8422  0.6597  11.00000  0.05    0.34
;
_shelx_res_checksum              18722
